# Supplementary material for: Repetitive transcranial magnetic stimulation promotes the recovery of upper limb motor dysfunction in ischemic stroke patients: a DTI-based glymphatic system imaging prospective study
Source: PeerJ. 2026 Feb 3;14:e20709. doi: 10.7717/peerj.20709 (PMC12880090; doi:10.7717/peerj.20709)
Supplement: Supplemental Information 2 [file peerj-14-20709-s002.xlsx]

## Sheet: data
subjects ID	rTMS (1-LF, 2-HF)	Age (years)	Sex (1-male / 0-female)	weight (Kg)	height (m)	BMI (kg/m2)	Lymphocyte counts (×10^9/L)	MR first scan time	MR second scan time	MR scan interval (days)	Lesion localization (R-1,L-2)	Time since stroke onset (day)	NIHSS (baseline)	NIHSS (follow up)	Brunstrom (baseline)	Brunstrom (follow up)	Fugl-Meyer Assessment (baseline)	Fugl-Meyer Assessment (follow up)	motor assessment scale(MAS) (baseline)	motor assessment scale(MAS) (follow up)	modified ashworth scale (baseline)	modified ashworth scale (follow up)	Wolf Motor Function Test (baseline)	Wolf Motor Function Test (follow up)	SWMT (baseline)	SWMT (follow up)	ADL (baseline)	ADL (follow up)	QOL (baseline)	QOL (follow up)	total cerebral DTI-ALPS (baseline)	total cerebral DTI-ALPS (follow up)	affected hemisphere DTI-ALPS (baseline)	affected hemisphere DTI-ALPS (follow up)	non-affected hemisphere DTI-ALPS (baseline)	non-affected hemisphere DTI-ALPS (follow up)
tms004	1	54	1	70	1.75	22.8571	0.77	2022-02-24	2022-03-11	15	1	122	9	9	2	2	7	9	0	0	2	2	0	0	3	3	50	55	150	153	1.092	1.093	1.104	1.1068	1.08	1.0792
tms005	1	53	1	60	1.63	22.5827	1.23	2022-03-03	2022-03-20	17	2	49	8	4	3	4	14	19	3	4	3	2	9	13	2	2	70	85	121	142	1.279	1.2758	1.2927	1.2976	1.2653	1.2539
tms010	1	54	1	55	1.65	20.202	1.09	2022-05-23	2022-06-08	16	2	67	6	6	3	3	9	12	0	1	2	1	5	7	5	5	80	80	161	176	1.2267	1.2481	1.2769	1.3105	1.1765	1.1857
tms011	1	49	1	80	1.68	28.3447	1.6	2022-05-25	2022-06-08	14	2	9	10	5	3	4	12	36	2	5	2	1	8	29			30	70	169	176	1.1668	1.1837	1.1906	1.2283	1.143	1.139
tms016	1	60	0	69	1.63	25.9701	1.64	2022-07-17	2022-07-29	12	1	8	5	7	3	3			0	0	1	1	0	0	2	1	55	65	195	197	1.4939	1.4724	1.5082	1.4714	1.4797	1.4733
tms022	1	67	0	67	1.58	26.8386	1.61	2022-08-31	2022-09-19	19	1	3	3	3	3	4	40	44	5	5	0	0	30	32	5	2	50	65	195	180	1.088	1.1047	1.1189	1.129	1.0572	1.0805
tms024	1	52	0	52	1.5	23.1111	2.18	2022-09-02	2022-09-16	14	2	4	8	8	1	1	5	26	0	0	0	0	0	0	2	2	40	55	143	142	1.3095	1.369	1.3173	1.4167	1.3017	1.3214
tms026	1	55	0	58	1.57	23.5304	3.17	2022-09-11	2022-09-22	11	1	5	4	5	5	5	50	58	0	0	0	0	17	19	4	4	60	70	126	136	1.2142	1.2307	1.203	1.2192	1.2254	1.2422
tms027	1	47	1	62	1.68	21.9671	1.59	2022-09-18	2022-09-29	11	1	4	10	9	2	2	5	7	0	0	0	0	0	0	3	2	45	70	172	154	1.1739	1.1616	1.2311	1.2035	1.1166	1.1197
tms028	1	56	1	56	1.64	20.8209	2.17	2022-04-18	2022-05-09	21	1	23	6	5	3	4	6	19			0	0			3	3	55	65	151	192	1.1989	1.2162	1.2276	1.2387	1.1703	1.1937
tms029	1	69	1	65	1.68	23.03	1.08	2022-04-11	2022-04-25	14	2	3	9	7	3	3	6	24	1	2	1	0	8	22	2	1	40	75	154	170	1.1615	1.1765	1.1303	1.1541	1.1928	1.1989
tms030	1	59	1	80	1.8	24.6914	1.05	2022-03-15	2022-04-06	22	1	89	7	7	3	3	0	3	1		0	0	5		1	1	75	75	107		1.1403	1.1587	1.2341	1.236	1.0465	1.0814
tms031	1	64	0	70	1.65	25.7117	1.66	2022-05-29	2022-06-12	14	2	10	12	12	1	2	2	5	0	0	0	0	0	0	2	2	20	30			1.3861	1.409	1.4476	1.4274	1.3246	1.3907
tms035	1	54	1	86	1.76	27.7634	1.94	2022-10-05	2022-10-17	12	1	15	10	9	2	3	8	12	0	0	2	1	0	8	3	3	50	65	108	117	1.1858	1.181	1.2035	1.2063	1.1682	1.1557
tms039	1	60	1	66	1.68	23.3844	1.15	2022-10-23	2022-11-06	14	2	65	6	4	3	7	17	25	0	0	3	2	26	28	1	1	70	75	157	135	1.1154	1.1366	1.1039	1.1339	1.1268	1.1392
tms049	1	58	1	70	1.68	24.8016	1.92	2023-02-08	2023-02-17	9	1	6	8	6	2	2	8	13	0	0	1	1	5	7	3	3	50	75	147	158	1.147	1.1131	1.1639	1.1237	1.1301	1.1025
tms052	1	53	1	80	1.67	28.6851	1.41	2023-02-19	2023-03-05	14	1	35	6	4	4	4	18	24	3	3	1	3	15	30	1	1	40	55	138	144	1.2307	1.2178	1.2296	1.2283	1.2318	1.2074
tms057	1	66	1	92	1.7	31.8339	1.77	2023-04-12	2023-04-23	11	1	20	14	6	1	3	6	13	0	0	1	1	0	5	1	1	25	55	126	141	1.2216	1.2276	1.2517	1.2602	1.1916	1.195
tms013	2	65	1	85	1.72	28.7317	0.84	2022-06-24	2022-07-02	8	2	8	9	8	3	3	9	15	1	2	1	1	0	4	6	6	50	60	182	134	1.2692	1.2551	1.2568	1.2449	1.2815	1.2652
tms020	2	74	0	35	1.5	15.5556	1.57	2022-08-24	2022-09-09	16	1	11	8	6	2	3	7	20	0	0	1	1	7	23	2	1	35	60	130	134	1.3789	1.3527	1.3798	1.356	1.3779	1.3495
tms033	2	67	0	60	1.58	24.0346	1.67	2022-05-04	2022-05-17	13	2	10	10	10	1	2	4	6	0	0	0	0	0	0	3	3	20	45	202	212	1.2239	1.1797	1.2021	1.177	1.2458	1.1825
tms036	2	55	1	81	1.69	28.3604	1.66	2022-10-17	2022-10-30	13	2	35	8	5	2	3	4	8	0	0	0	0	0	0	1	1	60	65	132	174	1.1221	1.1238	1.1241	1.1342	1.12	1.1135
tms037	2	57	1	65	1.7	22.4913	3.05	2022-10-16	2022-10-27	11	2	10	3	2	5	5	64	65	6	6	0	0	29	45	2	1	80	80	169	153	1.3472	1.3175	1.3731	1.3379	1.3212	1.2971
tms038	2	64	0	41.7	1.55	17.3569	1.55	2022-10-23	2022-11-05	13	1	90	9	8	1	1	0	4	0	0	0	0	0	0	2	2	30	40	144	138	0.9895	0.996	1.0288	1.0462	0.9502	0.9458
tms040	2	65	0	60	1.65	22.0386	1.66	2022-11-05	2022-11-25	20	2	10	8	8	2	2	6	7	0	0	0	0	0	0	2	5	60	60	72	143	1.3263	1.3619	1.3991	1.4548	1.2535	1.269
tms042	2	66	0	60	1.45	28.5375	1.09	2022-12-21	2023-01-06	16	2	15	6	4	2	4	8	9	0	0	0	0	0	0	2	2	65	90	196	195	1.0914	1.0967	1.113	1.1204	1.0699	1.073
tms043	2	58	1	55	1.6	21.4844	1.37	2023-01-01	2023-01-09	8	2	2	12	10	1	2	4	6	0	0	0	0	0	0	6	2	50	60	145	146	1.2526	1.2513	1.3092	1.3077	1.196	1.1948
tms044	2	51	1	70	1.7	24.2215	1.84	2023-01-01	2023-01-15	14	1	35	8	7	3	3	13	24	4	4	4	4	15	17	2	1	90	100	160	172	1.2335	1.2577	1.2835	1.3147	1.1835	1.2007
tms045	2	65	1	60	1.61	23.1473	1.74	2023-01-02	2023-01-15	13	1	3	9	9	2	2	5	8	0	0	0	0	0	16	3	4	40	55	104	110	1.2601	1.1842	1.2619	1.1955	1.2583	1.173
tms048	2	58	1	60	1.68	21.2585	2.34	2023-02-01	2023-02-12	11	2	5	4	2	6	6	66	66	6	6	0	0	73	74	1	1	100	100	174	175	1.216	1.2368	1.1982	1.2146	1.2338	1.2589
tms050	2	54	0	59	1.6	23.0469		2023-02-13	2023-02-26	13	1	7	8	5	1	2	7	14	0	0	1	1	4	10	3	2	70	85	162	165	1.3522	1.3144	1.3948	1.3658	1.3096	1.2631
tms051	2	58	1	48	1.62	18.2899	1.76	2023-02-15	2023-02-26	11	2	12	7	7	4	4	13	31	4	4	1	0	8	19	6	6	70	90	160	167	1.0715	1.0828	1.028	1.0789	1.115	1.0868
tms058	2	59	1	80	1.7	27.6817	1.31	2023-04-21	2023-05-07	16	2	10	2	2	4	5	58	64	4	5	0	0	62	62	1	1	62	95	153	161	1.2131	1.2024	1.1877	1.1781	1.2385	1.2267
tms060	2	50	1	61	1.6	23.8281	1.4	2023-05-03	2023-05-17	14	1	10	11	6	2	3	5	9	0	0	3	4	1	1	5	1	25	45	134	127	1.2216	1.1927	1.2545	1.2239	1.1887	1.1615
tms061	2	67	1	51	1.59	20.1733	0.97	2023-05-05	2023-05-21	16	1	8	7	5	2	2	6	12	0	0	0	0	1	12	2	2	40	60	162	172	1.2058	1.2053	1.2026	1.2057	1.209	1.2048
